# Supplementary material for: Interference of Interleukin-1β Mediated by Lentivirus Promotes Functional Recovery of Spinal Cord Contusion Injury in Rats via the PI3K/AKT1 Signaling Pathway
Source: Mediators Inflamm. 2022 Oct 3;2022:6285099. doi: 10.1155/2022/6285099 (PMC11390212; doi:10.1155/2022/6285099)
Supplement: Supplementary Materials — Bioinformatics analysis data has been uploaded as supplementary file. [file 6285099.f1.zip]

Archive with 6 entries (6 files):
- Bioinformatics Analysis Data-GO-BP.txt
- Bioinformatics Analysis Data-GO-CC.txt
- Bioinformatics Analysis Data-GO-MF.txt
- Bioinformatics Analysis Data-KEGG.txt
- Bioinformatics Analysis Data-PPI=0.4.txt
- Bioinformatics Analysis Data-PPI=0.75.txt
