# Supplementary material for: Interference of Interleukin-1β Mediated by Lentivirus Promotes Functional Recovery of Spinal Cord Contusion Injury in Rats via the PI3K/AKT1 Signaling Pathway
Source: Mediators Inflamm. 2022 Oct 3;2022:6285099. doi: 10.1155/2022/6285099 (PMC11390212; doi:10.1155/2022/6285099)
Supplement: Supplementary Materials — Bioinformatics analysis data has been uploaded as supplementary file. [file 6285099.f1.zip › Bioinformatics Analysis Data-GO-BP.txt]

Category	Term	Count	%	PValue	Genes	List Total	Pop Hits	Pop Total	Fold Enrichment	Bonferroni	Benjamini	FDR
GOTERM_BP_DIRECT	GO:0009410~response to xenobiotic stimulus	8	61.53846154	7.84E-09	RPTOR, GSK3B, HSP90AA1, NOS3, IL1B, CASP1, PIK3R1, FOXO3	13	529	19304	22.45630362	5.12E-06	5.12E-06	4.49E-06
GOTERM_BP_DIRECT	GO:0043065~positive regulation of apoptotic process	7	53.84615385	4.98E-08	GSK3B, NOS3, IL1B, CASP1, AKT1, FOXO3, FOXO1	13	384	19304	27.06891026	3.25E-05	1.63E-05	1.43E-05
GOTERM_BP_DIRECT	GO:0042493~response to drug	7	53.84615385	2.86E-07	GSK3B, HSP90AA1, NOS3, IL1B, CASP1, PIK3R1, FOXO3	13	516	19304	20.14430531	1.86E-04	6.22E-05	5.45E-05
GOTERM_BP_DIRECT	GO:0010628~positive regulation of gene expression	7	53.84615385	4.97E-07	GSK3B, NOS3, IL1B, AKT1, PIK3R1, PIK3CB, MTOR	13	567	19304	18.33238367	3.25E-04	8.11E-05	7.12E-05
GOTERM_BP_DIRECT	GO:0071260~cellular response to mechanical stimulus	5	38.46153846	1.15E-06	GSK3B, NOS3, IL1B, CASP1, AKT1	13	137	19304	54.19427288	7.51E-04	1.50E-04	1.32E-04
GOTERM_BP_DIRECT	GO:0016310~phosphorylation	5	38.46153846	2.30E-06	RPTOR, GSK3B, AKT1, PIK3CB, MTOR	13	163	19304	45.54978764	0.001501176	2.48E-04	2.17E-04
GOTERM_BP_DIRECT	GO:0042981~regulation of apoptotic process	5	38.46153846	2.66E-06	GSK3B, HSP90AA1, NOS3, CASP1, AKT1	13	169	19304	43.93263541	0.001733345	2.48E-04	2.17E-04
GOTERM_BP_DIRECT	GO:0045429~positive regulation of nitric oxide biosynthetic process	4	30.76923077	3.33E-06	HSP90AA1, IL1B, AKT1, MTOR	13	49	19304	121.2182104	0.002170376	2.72E-04	2.38E-04
GOTERM_BP_DIRECT	GO:0008286~insulin receptor signaling pathway	4	30.76923077	5.85E-06	GSK3B, AKT1, PIK3R1, FOXO1	13	59	19304	100.672751	0.00381309	4.24E-04	3.72E-04
GOTERM_BP_DIRECT	GO:0018107~peptidyl-threonine phosphorylation	4	30.76923077	9.40E-06	GSK3B, AKT1, FOXO1, MTOR	13	69	19304	86.08249721	0.006116919	6.14E-04	5.38E-04
GOTERM_BP_DIRECT	GO:0001934~positive regulation of protein phosphorylation	5	38.46153846	1.38E-05	HSP90AA1, IL1B, AKT1, PIK3R1, MTOR	13	256	19304	29.00240385	0.008941722	8.17E-04	7.16E-04
GOTERM_BP_DIRECT	GO:0043525~positive regulation of neuron apoptotic process	4	30.76923077	1.64E-05	GSK3B, IL1B, CASP1, FOXO3	13	83	19304	71.56255792	0.010650195	8.92E-04	7.83E-04
GOTERM_BP_DIRECT	GO:0009408~response to heat	4	30.76923077	1.89E-05	HSP90AA1, IL1B, AKT1, MTOR	13	87	19304	68.27232538	0.012259042	9.49E-04	8.33E-04
GOTERM_BP_DIRECT	GO:0007568~aging	5	38.46153846	4.53E-05	GSK3B, NOS3, AKT1, PIK3R1, FOXO3	13	347	19304	21.39658612	0.029160411	0.002113811	0.001854845
GOTERM_BP_DIRECT	GO:0032868~response to insulin	4	30.76923077	5.33E-05	GSK3B, PIK3R1, FOXO1, MTOR	13	123	19304	48.29018136	0.034177881	0.002318312	0.002034292
GOTERM_BP_DIRECT	GO:0032869~cellular response to insulin stimulus	4	30.76923077	1.02E-04	NOS3, AKT1, PIK3R1, FOXO1	13	153	19304	38.82151835	0.064388249	0.004159456	0.003649875
GOTERM_BP_DIRECT	GO:0018105~peptidyl-serine phosphorylation	4	30.76923077	1.54E-04	GSK3B, AKT1, FOXO1, MTOR	13	176	19304	33.74825175	0.095847035	0.005916229	0.005191423
GOTERM_BP_DIRECT	GO:0010592~positive regulation of lamellipodium assembly	3	23.07692308	1.63E-04	HSP90AA1, PIK3R1, MTOR	13	31	19304	143.7022333	0.101025674	0.005916229	0.005191423
GOTERM_BP_DIRECT	GO:0097192~extrinsic apoptotic signaling pathway in absence of ligand	3	23.07692308	2.08E-04	GSK3B, IL1B, FOXO3	13	35	19304	127.2791209	0.127236057	0.007161893	0.006284479
GOTERM_BP_DIRECT	GO:0031663~lipopolysaccharide-mediated signaling pathway	3	23.07692308	2.46E-04	NOS3, IL1B, AKT1	13	38	19304	117.2307692	0.14839181	0.008030449	0.007046627
GOTERM_BP_DIRECT	GO:0032355~response to estradiol	4	30.76923077	2.75E-04	GSK3B, NOS3, IL1B, PIK3R1	13	214	19304	27.75557153	0.164130013	0.008136741	0.007139897
GOTERM_BP_DIRECT	GO:0071548~response to dexamethasone	3	23.07692308	2.87E-04	IL1B, PIK3R1, FOXO3	13	41	19304	108.6529081	0.170698806	0.008136741	0.007139897
GOTERM_BP_DIRECT	GO:0014065~phosphatidylinositol 3-kinase signaling	3	23.07692308	2.87E-04	AKT1, PIK3R1, PIK3CB	13	41	19304	108.6529081	0.170698806	0.008136741	0.007139897
GOTERM_BP_DIRECT	GO:0070542~response to fatty acid	3	23.07692308	3.61E-04	PIK3R1, FOXO3, FOXO1	13	46	19304	96.84280936	0.210099729	0.00982525	0.008621544
GOTERM_BP_DIRECT	GO:0043407~negative regulation of MAP kinase activity	3	23.07692308	4.44E-04	GSK3B, IL1B, PIK3CB	13	51	19304	87.34841629	0.251772986	0.011599378	0.010178321
GOTERM_BP_DIRECT	GO:0043200~response to amino acid	3	23.07692308	6.35E-04	NOS3, PIK3R1, MTOR	13	61	19304	73.02900378	0.339600147	0.015618732	0.013705258
GOTERM_BP_DIRECT	GO:0045944~positive regulation of transcription from RNA polymerase II promoter	6	46.15384615	6.46E-04	GSK3B, IL1B, AKT1, PIK3R1, FOXO3, FOXO1	13	1266	19304	7.037550128	0.344162336	0.015618732	0.013705258
GOTERM_BP_DIRECT	GO:0035176~social behavior	3	23.07692308	6.77E-04	RPTOR, IL1B, MTOR	13	63	19304	70.71062271	0.35757216	0.01574009	0.013811748
GOTERM_BP_DIRECT	GO:0001558~regulation of cell growth	3	23.07692308	6.99E-04	RPTOR, GSK3B, MTOR	13	64	19304	69.60576923	0.366580408	0.01574009	0.013811748
GOTERM_BP_DIRECT	GO:0010506~regulation of autophagy	3	23.07692308	7.66E-04	RPTOR, CASP1, MTOR	13	67	19304	66.489093	0.393643812	0.01666987	0.014627619
GOTERM_BP_DIRECT	GO:0010942~positive regulation of cell death	3	23.07692308	9.08E-04	IL1B, CASP1, MTOR	13	73	19304	61.02423604	0.447584422	0.018967668	0.016643911
GOTERM_BP_DIRECT	GO:0006954~inflammatory response	4	30.76923077	9.46E-04	IL1R1, IL1B, AKT1, MTOR	13	327	19304	18.16419666	0.460953415	0.018967668	0.016643911
GOTERM_BP_DIRECT	GO:0010508~positive regulation of autophagy	3	23.07692308	9.59E-04	GSK3B, FOXO3, FOXO1	13	75	19304	59.39692308	0.46539827	0.018967668	0.016643911
GOTERM_BP_DIRECT	GO:0001938~positive regulation of endothelial cell proliferation	3	23.07692308	0.001010011	RPTOR, AKT1, MTOR	13	77	19304	57.85414585	0.483081706	0.019398152	0.017021655
GOTERM_BP_DIRECT	GO:0009267~cellular response to starvation	3	23.07692308	0.001200409	RPTOR, FOXO1, MTOR	13	84	19304	53.03296703	0.543578305	0.022396208	0.019652415
GOTERM_BP_DIRECT	GO:0010629~negative regulation of gene expression	4	30.76923077	0.001309494	GSK3B, IL1B, AKT1, FOXO1	13	366	19304	16.22866751	0.574997307	0.023752761	0.020842775
GOTERM_BP_DIRECT	GO:0048661~positive regulation of smooth muscle cell proliferation	3	23.07692308	0.001346154	GSK3B, AKT1, MTOR	13	89	19304	50.05358686	0.585063962	0.023757803	0.020847199
GOTERM_BP_DIRECT	GO:0006915~apoptotic process	4	30.76923077	0.001415109	CASP1, AKT1, FOXO3, FOXO1	13	376	19304	15.79705401	0.60335781	0.024317533	0.021338356
GOTERM_BP_DIRECT	GO:0033138~positive regulation of peptidyl-serine phosphorylation	3	23.07692308	0.00159612	RPTOR, HSP90AA1, AKT1	13	97	19304	45.92545599	0.64763888	0.02672477	0.023450679
GOTERM_BP_DIRECT	GO:0014823~response to activity	3	23.07692308	0.002045937	GSK3B, NOS3, MTOR	13	110	19304	40.4979021	0.737463537	0.033399919	0.029308045
GOTERM_BP_DIRECT	GO:0071333~cellular response to glucose stimulus	3	23.07692308	0.002271586	IL1R1, IL1B, FOXO3	13	116	19304	38.40318302	0.773505134	0.036179163	0.0317468
GOTERM_BP_DIRECT	GO:0071407~cellular response to organic cyclic compound	3	23.07692308	0.002428297	NOS3, IL1B, AKT1	13	120	19304	37.12307692	0.795585663	0.037728314	0.033106162
GOTERM_BP_DIRECT	GO:1990478~response to ultrasound	2	15.38461538	0.002484407	GSK3B, NOS3	13	4	19304	742.4615385	0.802957547	0.037728314	0.033106162
GOTERM_BP_DIRECT	GO:0051897~positive regulation of protein kinase B signaling	3	23.07692308	0.002672726	HSP90AA1, PIK3CB, MTOR	13	126	19304	35.35531136	0.825813181	0.03966569	0.034806188
GOTERM_BP_DIRECT	GO:0090090~negative regulation of canonical Wnt signaling pathway	3	23.07692308	0.002884954	GSK3B, FOXO3, FOXO1	13	131	19304	34.00587199	0.848413341	0.041863892	0.036735084
GOTERM_BP_DIRECT	GO:0007584~response to nutrient	3	23.07692308	0.003060294	IL1B, PIK3R1, MTOR	13	135	19304	32.9982906	0.864858908	0.04313445	0.037849985
GOTERM_BP_DIRECT	GO:1990418~response to insulin-like growth factor stimulus	2	15.38461538	0.003104624	GSK3B, AKT1	13	5	19304	593.9692308	0.868726548	0.04313445	0.037849985
GOTERM_BP_DIRECT	GO:0042593~glucose homeostasis	3	23.07692308	0.003761432	AKT1, FOXO3, FOXO1	13	150	19304	29.69846154	0.914637322	0.051171151	0.044902097
GOTERM_BP_DIRECT	GO:0006468~protein phosphorylation	4	30.76923077	0.004197487	GSK3B, AKT1, PIK3R1, MTOR	13	551	19304	10.77984085	0.935862591	0.055937934	0.049084895
GOTERM_BP_DIRECT	GO:0038202~TORC1 signaling	2	15.38461538	0.004343997	RPTOR, MTOR	13	7	19304	424.2637363	0.94173823	0.056646422	0.049706585
GOTERM_BP_DIRECT	GO:0071456~cellular response to hypoxia	3	23.07692308	0.004424146	AKT1, FOXO3, MTOR	13	163	19304	27.32987258	0.944721822	0.056646422	0.049706585
GOTERM_BP_DIRECT	GO:2000556~positive regulation of T-helper 1 cell cytokine production	2	15.38461538	0.004963154	IL1R1, IL1B	13	8	19304	371.2307692	0.961187345	0.06146641	0.053936069
GOTERM_BP_DIRECT	GO:0043066~negative regulation of apoptotic process	4	30.76923077	0.004988851	GSK3B, AKT1, PIK3R1, FOXO1	13	586	19304	10.1359937	0.961836397	0.06146641	0.053936069
GOTERM_BP_DIRECT	GO:0031667~response to nutrient levels	3	23.07692308	0.005251358	NOS3, FOXO3, MTOR	13	178	19304	25.02679343	0.967876656	0.063502534	0.055722744
GOTERM_BP_DIRECT	GO:0034405~response to fluid shear stress	2	15.38461538	0.006818508	NOS3, AKT1	13	11	19304	269.986014	0.988526723	0.078113784	0.068543948
GOTERM_BP_DIRECT	GO:0071233~cellular response to leucine	2	15.38461538	0.006818508	RPTOR, MTOR	13	11	19304	269.986014	0.988526723	0.078113784	0.068543948
GOTERM_BP_DIRECT	GO:0005979~regulation of glycogen biosynthetic process	2	15.38461538	0.006818508	AKT1, MTOR	13	11	19304	269.986014	0.988526723	0.078113784	0.068543948
GOTERM_BP_DIRECT	GO:0001542~ovulation from ovarian follicle	2	15.38461538	0.007436254	NOS3, FOXO3	13	12	19304	247.4871795	0.99235741	0.083516208	0.073284513
GOTERM_BP_DIRECT	GO:0007165~signal transduction	4	30.76923077	0.007545875	GSK3B, NOS3, IL1B, AKT1	13	680	19304	8.734841629	0.992889206	0.083516208	0.073284513
GOTERM_BP_DIRECT	GO:0045471~response to ethanol	3	23.07692308	0.007984518	NOS3, IL1B, PIK3R1	13	221	19304	20.15732684	0.994672201	0.086213643	0.075651482
GOTERM_BP_DIRECT	GO:2000177~regulation of neural precursor cell proliferation	2	15.38461538	0.008053648	FOXO3, FOXO1	13	13	19304	228.4497041	0.994909218	0.086213643	0.075651482
GOTERM_BP_DIRECT	GO:0003376~sphingosine-1-phosphate signaling pathway	2	15.38461538	0.00867069	AKT1, PIK3CB	13	14	19304	212.1318681	0.996609066	0.091321945	0.080133958
GOTERM_BP_DIRECT	GO:0045893~positive regulation of transcription, DNA-templated	4	30.76923077	0.009140344	IL1B, AKT1, FOXO3, FOXO1	13	729	19304	8.147726074	0.997511536	0.091888776	0.080631346
GOTERM_BP_DIRECT	GO:0045792~negative regulation of cell size	2	15.38461538	0.00928738	AKT1, MTOR	13	15	19304	197.9897436	0.997741371	0.091888776	0.080631346
GOTERM_BP_DIRECT	GO:0048009~insulin-like growth factor receptor signaling pathway	2	15.38461538	0.00928738	AKT1, PIK3R1	13	15	19304	197.9897436	0.997741371	0.091888776	0.080631346
GOTERM_BP_DIRECT	GO:0009750~response to fructose	2	15.38461538	0.00928738	NOS3, PIK3R1	13	15	19304	197.9897436	0.997741371	0.091888776	0.080631346
GOTERM_BP_DIRECT	GO:0070885~negative regulation of calcineurin-NFAT signaling cascade	2	15.38461538	0.009903719	GSK3B, MTOR	13	16	19304	185.6153846	0.998495607	0.096524302	0.084698966
GOTERM_BP_DIRECT	GO:0032270~positive regulation of cellular protein metabolic process	2	15.38461538	0.010519705	AKT1, MTOR	13	17	19304	174.6968326	0.998997998	0.101020113	0.088643989
GOTERM_BP_DIRECT	GO:0010918~positive regulation of mitochondrial membrane potential	2	15.38461538	0.011135341	GSK3B, AKT1	13	18	19304	164.991453	0.99933263	0.103521923	0.090839299
GOTERM_BP_DIRECT	GO:0070498~interleukin-1-mediated signaling pathway	2	15.38461538	0.011135341	IL1R1, IL1B	13	18	19304	164.991453	0.99933263	0.103521923	0.090839299
GOTERM_BP_DIRECT	GO:0045945~positive regulation of transcription from RNA polymerase III promoter	2	15.38461538	0.011750626	RPTOR, MTOR	13	19	19304	156.3076923	0.999555516	0.103521923	0.090839299
GOTERM_BP_DIRECT	GO:0030728~ovulation	2	15.38461538	0.011750626	IL1R1, IL1B	13	19	19304	156.3076923	0.999555516	0.103521923	0.090839299
GOTERM_BP_DIRECT	GO:0036092~phosphatidylinositol-3-phosphate biosynthetic process	2	15.38461538	0.011750626	PIK3R1, PIK3CB	13	19	19304	156.3076923	0.999555516	0.103521923	0.090839299
GOTERM_BP_DIRECT	GO:0032496~response to lipopolysaccharide	3	23.07692308	0.012314937	NOS3, IL1B, CASP1	13	277	19304	16.08219939	0.999693894	0.103521923	0.090839299
GOTERM_BP_DIRECT	GO:0046889~positive regulation of lipid biosynthetic process	2	15.38461538	0.012365559	AKT1, MTOR	13	20	19304	148.4923077	0.99970397	0.103521923	0.090839299
GOTERM_BP_DIRECT	GO:0031669~cellular response to nutrient levels	2	15.38461538	0.012365559	RPTOR, MTOR	13	20	19304	148.4923077	0.99970397	0.103521923	0.090839299
GOTERM_BP_DIRECT	GO:0031929~TOR signaling	2	15.38461538	0.012365559	RPTOR, MTOR	13	20	19304	148.4923077	0.99970397	0.103521923	0.090839299
GOTERM_BP_DIRECT	GO:0097194~execution phase of apoptosis	2	15.38461538	0.012365559	CASP1, AKT1	13	20	19304	148.4923077	0.99970397	0.103521923	0.090839299
GOTERM_BP_DIRECT	GO:0001666~response to hypoxia	3	23.07692308	0.01300194	NOS3, IL1B, CASP1	13	285	19304	15.63076923	0.999805668	0.107471729	0.094305208
GOTERM_BP_DIRECT	GO:0051000~positive regulation of nitric-oxide synthase activity	2	15.38461538	0.013594374	AKT1, PIK3CB	13	22	19304	134.993007	0.999868699	0.10959415	0.096167608
GOTERM_BP_DIRECT	GO:0009743~response to carbohydrate	2	15.38461538	0.013594374	NOS3, IL1B	13	22	19304	134.993007	0.999868699	0.10959415	0.096167608
GOTERM_BP_DIRECT	GO:0014070~response to organic cyclic compound	3	23.07692308	0.014063572	NOS3, IL1B, CASP1	13	297	19304	14.999223	0.999903763	0.110452273	0.096920601
GOTERM_BP_DIRECT	GO:0070848~response to growth factor	2	15.38461538	0.014208256	AKT1, PIK3R1	13	23	19304	129.1237458	0.999912558	0.110452273	0.096920601
GOTERM_BP_DIRECT	GO:0060252~positive regulation of glial cell proliferation	2	15.38461538	0.014208256	IL1B, MTOR	13	23	19304	129.1237458	0.999912558	0.110452273	0.096920601
GOTERM_BP_DIRECT	GO:0033198~response to ATP	2	15.38461538	0.014821787	IL1B, CASP1	13	24	19304	123.7435897	0.999941768	0.1138662	0.099916282
GOTERM_BP_DIRECT	GO:0097150~neuronal stem cell population maintenance	2	15.38461538	0.0160478	FOXO3, FOXO1	13	26	19304	114.2248521	0.999974176	0.119081972	0.104493062
GOTERM_BP_DIRECT	GO:0007520~myoblast fusion	2	15.38461538	0.0160478	GSK3B, CASP1	13	26	19304	114.2248521	0.999974176	0.119081972	0.104493062
GOTERM_BP_DIRECT	GO:0048266~behavioral response to pain	2	15.38461538	0.0160478	AKT1, MTOR	13	26	19304	114.2248521	0.999974176	0.119081972	0.104493062
GOTERM_BP_DIRECT	GO:0008361~regulation of cell size	2	15.38461538	0.016660282	RPTOR, MTOR	13	27	19304	109.994302	0.999982804	0.120879602	0.106070463
GOTERM_BP_DIRECT	GO:2000377~regulation of reactive oxygen species metabolic process	2	15.38461538	0.016660282	FOXO3, FOXO1	13	27	19304	109.994302	0.999982804	0.120879602	0.106070463
GOTERM_BP_DIRECT	GO:0010800~positive regulation of peptidyl-threonine phosphorylation	2	15.38461538	0.017884198	RPTOR, GSK3B	13	29	19304	102.4084881	0.999992375	0.126938924	0.111387448
GOTERM_BP_DIRECT	GO:0031641~regulation of myelination	2	15.38461538	0.017884198	AKT1, MTOR	13	29	19304	102.4084881	0.999992375	0.126938924	0.111387448
GOTERM_BP_DIRECT	GO:0045861~negative regulation of proteolysis	2	15.38461538	0.018495632	AKT1, PIK3R1	13	30	19304	98.99487179	0.999994923	0.129867176	0.113956956
GOTERM_BP_DIRECT	GO:0071398~cellular response to fatty acid	2	15.38461538	0.022156914	IL1B, PIK3R1	13	36	19304	82.4957265	0.999999558	0.152299627	0.133641174
GOTERM_BP_DIRECT	GO:0005977~glycogen metabolic process	2	15.38461538	0.022156914	GSK3B, AKT1	13	36	19304	82.4957265	0.999999558	0.152299627	0.133641174
GOTERM_BP_DIRECT	GO:0030010~establishment of cell polarity	2	15.38461538	0.023374556	GSK3B, HSP90AA1	13	38	19304	78.15384615	0.999999804	0.158995678	0.139516881
GOTERM_BP_DIRECT	GO:0048662~negative regulation of smooth muscle cell proliferation	2	15.38461538	0.025198414	NOS3, PIK3R1	13	41	19304	72.43527205	0.999999942	0.16620772	0.145845365
GOTERM_BP_DIRECT	GO:0030030~cell projection organization	2	15.38461538	0.025198414	AKT1, MTOR	13	41	19304	72.43527205	0.999999942	0.16620772	0.145845365
GOTERM_BP_DIRECT	GO:0045776~negative regulation of blood pressure	2	15.38461538	0.025198414	NOS3, PIK3R1	13	41	19304	72.43527205	0.999999942	0.16620772	0.145845365
GOTERM_BP_DIRECT	GO:0043536~positive regulation of blood vessel endothelial cell migration	2	15.38461538	0.025805672	NOS3, AKT1	13	42	19304	70.71062271	0.999999961	0.166842614	0.146402477
GOTERM_BP_DIRECT	GO:0010975~regulation of neuron projection development	2	15.38461538	0.025805672	GSK3B, AKT1	13	42	19304	70.71062271	0.999999961	0.166842614	0.146402477
GOTERM_BP_DIRECT	GO:1900087~positive regulation of G1/S transition of mitotic cell cycle	2	15.38461538	0.026412584	RPTOR, AKT1	13	43	19304	69.06618962	0.999999974	0.169092326	0.148376574
GOTERM_BP_DIRECT	GO:0010507~negative regulation of autophagy	2	15.38461538	0.027019149	AKT1, MTOR	13	44	19304	67.4965035	0.999999983	0.171296158	0.150310411
GOTERM_BP_DIRECT	GO:0043491~protein kinase B signaling	2	15.38461538	0.02823124	IL1B, AKT1	13	46	19304	64.56187291	0.999999992	0.173915091	0.152608495
GOTERM_BP_DIRECT	GO:0070555~response to interleukin-1	2	15.38461538	0.02823124	IL1R1, IL1B	13	46	19304	64.56187291	0.999999992	0.173915091	0.152608495
GOTERM_BP_DIRECT	GO:0010718~positive regulation of epithelial to mesenchymal transition	2	15.38461538	0.02823124	IL1B, MTOR	13	46	19304	64.56187291	0.999999992	0.173915091	0.152608495
GOTERM_BP_DIRECT	GO:0071310~cellular response to organic substance	2	15.38461538	0.028836766	IL1B, CASP1	13	47	19304	63.18821604	0.999999995	0.175985124	0.154424925
GOTERM_BP_DIRECT	GO:0048511~rhythmic process	2	15.38461538	0.029441947	GSK3B, MTOR	13	48	19304	61.87179487	0.999999997	0.178014732	0.156205883
GOTERM_BP_DIRECT	GO:1904646~cellular response to beta-amyloid	2	15.38461538	0.030046781	GSK3B, FOXO3	13	49	19304	60.60910518	0.999999998	0.17836862	0.156516415
GOTERM_BP_DIRECT	GO:0007281~germ cell development	2	15.38461538	0.030046781	AKT1, MTOR	13	49	19304	60.60910518	0.999999998	0.17836862	0.156516415
GOTERM_BP_DIRECT	GO:0043278~response to morphine	2	15.38461538	0.031859213	IL1B, MTOR	13	52	19304	57.11242604	0.999999999	0.187424018	0.164462423
GOTERM_BP_DIRECT	GO:0042307~positive regulation of protein import into nucleus	2	15.38461538	0.032462666	HSP90AA1, PIK3R1	13	53	19304	56.03483309	1	0.189268939	0.16608132
GOTERM_BP_DIRECT	GO:0031397~negative regulation of protein ubiquitination	2	15.38461538	0.033668539	AKT1, MTOR	13	55	19304	53.9972028	1	0.192855757	0.169228712
GOTERM_BP_DIRECT	GO:0046854~phosphatidylinositol phosphorylation	2	15.38461538	0.033668539	PIK3R1, PIK3CB	13	55	19304	53.9972028	1	0.192855757	0.169228712
GOTERM_BP_DIRECT	GO:1901216~positive regulation of neuron death	2	15.38461538	0.034270959	GSK3B, MTOR	13	56	19304	53.03296703	1	0.194599447	0.170758779
GOTERM_BP_DIRECT	GO:0021510~spinal cord development	2	15.38461538	0.034873035	AKT1, MTOR	13	57	19304	52.1025641	1	0.196311135	0.172260766
GOTERM_BP_DIRECT	GO:0034605~cellular response to heat	2	15.38461538	0.036677197	HSP90AA1, NOS3	13	60	19304	49.4974359	1	0.204702648	0.179624222
GOTERM_BP_DIRECT	GO:0006417~regulation of translation	2	15.38461538	0.037878254	AKT1, FOXO3	13	62	19304	47.90074442	1	0.207852941	0.182388568
GOTERM_BP_DIRECT	GO:0010595~positive regulation of endothelial cell migration	2	15.38461538	0.037878254	AKT1, PIK3CB	13	62	19304	47.90074442	1	0.207852941	0.182388568
GOTERM_BP_DIRECT	GO:1990090~cellular response to nerve growth factor stimulus	2	15.38461538	0.039077938	AKT1, FOXO3	13	64	19304	46.40384615	1	0.212649114	0.186597155
GOTERM_BP_DIRECT	GO:0042752~regulation of circadian rhythm	2	15.38461538	0.039677266	GSK3B, MTOR	13	65	19304	45.68994083	1	0.214126071	0.187893168
GOTERM_BP_DIRECT	GO:0042220~response to cocaine	2	15.38461538	0.040276251	HSP90AA1, MTOR	13	66	19304	44.997669	1	0.215576982	0.189166326
GOTERM_BP_DIRECT	GO:0002931~response to ischemia	2	15.38461538	0.043862975	AKT1, PIK3CB	13	72	19304	41.24786325	1	0.232866038	0.204337274
GOTERM_BP_DIRECT	GO:0001932~regulation of protein phosphorylation	2	15.38461538	0.045055816	RPTOR, MTOR	13	74	19304	40.13305613	1	0.235371585	0.206535862
GOTERM_BP_DIRECT	GO:0045732~positive regulation of protein catabolic process	2	15.38461538	0.045055816	GSK3B, FOXO1	13	74	19304	40.13305613	1	0.235371585	0.206535862
GOTERM_BP_DIRECT	GO:0032436~positive regulation of proteasomal ubiquitin-dependent protein catabolic process	2	15.38461538	0.046247293	GSK3B, AKT1	13	76	19304	39.07692308	1	0.239678434	0.210315073
GOTERM_BP_DIRECT	GO:0045665~negative regulation of neuron differentiation	2	15.38461538	0.048031954	IL1B, FOXO3	13	79	19304	37.59298929	1	0.245038017	0.215018045
GOTERM_BP_DIRECT	GO:0006006~glucose metabolic process	2	15.38461538	0.048031954	AKT1, PIK3R1	13	79	19304	37.59298929	1	0.245038017	0.215018045
GOTERM_BP_DIRECT	GO:0032091~negative regulation of protein binding	2	15.38461538	0.049220027	GSK3B, AKT1	13	81	19304	36.66476733	1	0.249152539	0.218628492
GOTERM_BP_DIRECT	GO:0001819~positive regulation of cytokine production	2	15.38461538	0.049813553	IL1B, CASP1	13	82	19304	36.21763602	1	0.25021731	0.219562816
GOTERM_BP_DIRECT	GO:0050727~regulation of inflammatory response	2	15.38461538	0.052184265	IL1R1, CASP1	13	86	19304	34.53309481	1	0.260124617	0.228256363
GOTERM_BP_DIRECT	GO:0032729~positive regulation of interferon-gamma production	2	15.38461538	0.053367586	IL1R1, IL1B	13	88	19304	33.74825175	1	0.26400783	0.231663838
GOTERM_BP_DIRECT	GO:0030307~positive regulation of cell growth	2	15.38461538	0.056909429	RPTOR, AKT1	13	94	19304	31.59410802	1	0.278122633	0.244049417
GOTERM_BP_DIRECT	GO:0034599~cellular response to oxidative stress	2	15.38461538	0.057498554	FOXO3, FOXO1	13	95	19304	31.26153846	1	0.278122633	0.244049417
GOTERM_BP_DIRECT	GO:0050729~positive regulation of inflammatory response	2	15.38461538	0.057498554	IL1B, CASP1	13	95	19304	31.26153846	1	0.278122633	0.244049417
GOTERM_BP_DIRECT	GO:0070301~cellular response to hydrogen peroxide	2	15.38461538	0.061612991	GSK3B, FOXO1	13	102	19304	29.11613876	1	0.294320451	0.258262816
GOTERM_BP_DIRECT	GO:0071363~cellular response to growth factor stimulus	2	15.38461538	0.062199422	NOS3, AKT1	13	103	19304	28.8334578	1	0.294320451	0.258262816
GOTERM_BP_DIRECT	GO:0009725~response to hormone	2	15.38461538	0.062199422	NOS3, AKT1	13	103	19304	28.8334578	1	0.294320451	0.258262816
GOTERM_BP_DIRECT	GO:0032880~regulation of protein localization	2	15.38461538	0.063371275	HSP90AA1, AKT1	13	105	19304	28.28424908	1	0.297708222	0.261235545
GOTERM_BP_DIRECT	GO:0006606~protein import into nucleus	2	15.38461538	0.063956699	AKT1, PIK3R1	13	106	19304	28.01741655	1	0.298312317	0.261765632
GOTERM_BP_DIRECT	GO:0006914~autophagy	2	15.38461538	0.069210436	PIK3CB, FOXO1	13	115	19304	25.82474916	1	0.320527765	0.281259433
GOTERM_BP_DIRECT	GO:0007613~memory	2	15.38461538	0.072117486	IL1B, CASP1	13	120	19304	24.74871795	1	0.331638861	0.291009292
GOTERM_BP_DIRECT	GO:0071230~cellular response to amino acid stimulus	2	15.38461538	0.073857718	RPTOR, MTOR	13	123	19304	24.14509068	1	0.337266364	0.295947361
GOTERM_BP_DIRECT	GO:0051091~positive regulation of sequence-specific DNA binding transcription factor activity	2	15.38461538	0.076173374	IL1B, AKT1	13	127	19304	23.38461538	1	0.345425094	0.303106553
GOTERM_BP_DIRECT	GO:0051384~response to glucocorticoid	2	15.38461538	0.077906632	IL1B, PIK3R1	13	130	19304	22.84497041	1	0.350848489	0.307865519
GOTERM_BP_DIRECT	GO:0043434~response to peptide hormone	2	15.38461538	0.080213006	NOS3, IL1B	13	134	19304	22.163031	1	0.358760909	0.314808577
GOTERM_BP_DIRECT	GO:0019221~cytokine-mediated signaling pathway	2	15.38461538	0.083662652	IL1R1, IL1B	13	140	19304	21.21318681	1	0.371644299	0.326113603
GOTERM_BP_DIRECT	GO:0042060~wound healing	2	15.38461538	0.08881489	IL1B, MTOR	13	149	19304	19.93185338	1	0.389235724	0.341549878
GOTERM_BP_DIRECT	GO:0030324~lung development	2	15.38461538	0.08881489	NOS3, CASP1	13	149	19304	19.93185338	1	0.389235724	0.341549878
GOTERM_BP_DIRECT	GO:0045766~positive regulation of angiogenesis	2	15.38461538	0.095076002	NOS3, IL1B	13	160	19304	18.56153846	1	0.413897528	0.363190327
