# Supplementary material for: Interference of Interleukin-1β Mediated by Lentivirus Promotes Functional Recovery of Spinal Cord Contusion Injury in Rats via the PI3K/AKT1 Signaling Pathway
Source: Mediators Inflamm. 2022 Oct 3;2022:6285099. doi: 10.1155/2022/6285099 (PMC11390212; doi:10.1155/2022/6285099)
Supplement: Supplementary Materials — Bioinformatics analysis data has been uploaded as supplementary file. [file 6285099.f1.zip › Bioinformatics Analysis Data-GO-CC.txt]

Category	Term	Count	%	PValue	Genes	List Total	Pop Hits	Pop Total	Fold Enrichment	Bonferroni	Benjamini	FDR
GOTERM_CC_DIRECT	GO:0032991~macromolecular complex	8	61.53846154	2.08E-07	GSK3B, HSP90AA1, IL1R1, CASP1, AKT1, PIK3R1, FOXO3, MTOR	13	879	19909	13.9382165	1.77E-05	1.77E-05	1.60E-05
GOTERM_CC_DIRECT	GO:0005829~cytosol	11	84.61538462	2.51E-06	RPTOR, GSK3B, HSP90AA1, NOS3, IL1B, AKT1, PIK3R1, PIK3CB, FOXO3, FOXO1, MTOR	13	3747	19909	4.495883887	2.13E-04	1.07E-04	9.65E-05
GOTERM_CC_DIRECT	GO:0005634~nucleus	11	84.61538462	6.42E-05	GSK3B, HSP90AA1, NOS3, IL1R1, CASP1, AKT1, PIK3R1, PIK3CB, FOXO3, FOXO1, MTOR	13	5272	19909	3.195386366	0.005443211	0.001819301	0.001648073
GOTERM_CC_DIRECT	GO:0005737~cytoplasm	11	84.61538462	9.59E-05	RPTOR, GSK3B, HSP90AA1, NOS3, CASP1, AKT1, PIK3R1, PIK3CB, FOXO3, FOXO1, MTOR	13	5503	19909	3.061253302	0.00812018	0.002038234	0.0018464
GOTERM_CC_DIRECT	GO:0005739~mitochondrion	6	46.15384615	8.41E-04	GSK3B, HSP90AA1, NOS3, CASP1, AKT1, FOXO3	13	1383	19909	6.644084766	0.06904619	0.014303103	0.012956928
GOTERM_CC_DIRECT	GO:0016020~membrane	6	46.15384615	0.001468639	GSK3B, IL1R1, PIK3R1, PIK3CB, FOXO3, MTOR	13	1563	19909	5.87893105	0.11743785	0.020805718	0.018847533
GOTERM_CC_DIRECT	GO:0031931~TORC1 complex	2	15.38461538	0.003611463	RPTOR, MTOR	13	6	19909	510.4871795	0.264739171	0.043853475	0.039726089
GOTERM_CC_DIRECT	GO:0005943~phosphatidylinositol 3-kinase complex, class IA	2	15.38461538	0.004212209	PIK3R1, PIK3CB	13	7	19909	437.5604396	0.301481758	0.044754724	0.040542515
GOTERM_CC_DIRECT	GO:0043025~neuronal cell body	4	30.76923077	0.005703128	RPTOR, GSK3B, HSP90AA1, MTOR	13	634	19909	9.662217908	0.3850126	0.053862875	0.048793428
GOTERM_CC_DIRECT	GO:0005942~phosphatidylinositol 3-kinase complex	2	15.38461538	0.014374238	PIK3R1, PIK3CB	13	24	19909	127.6217949	0.707905122	0.114614078	0.10382687
GOTERM_CC_DIRECT	GO:0005764~lysosome	3	23.07692308	0.01483241	RPTOR, IL1B, MTOR	13	315	19909	14.58534799	0.719224081	0.114614078	0.10382687
GOTERM_CC_DIRECT	GO:0005654~nucleoplasm	6	46.15384615	0.025186491	RPTOR, GSK3B, AKT1, PIK3CB, FOXO3, FOXO1	13	3026	19909	3.036605826	0.885625077	0.178404311	0.161613317
GOTERM_CC_DIRECT	GO:0043005~neuron projection	3	23.07692308	0.03953455	HSP90AA1, CASP1, PIK3R1	13	533	19909	8.619858565	0.967569885	0.252546884	0.228777765
GOTERM_CC_DIRECT	GO:0031526~brush border membrane	2	15.38461538	0.046603675	HSP90AA1, PIK3CB	13	79	19909	38.77117819	0.982692066	0.252546884	0.228777765
GOTERM_CC_DIRECT	GO:0005886~plasma membrane	7	53.84615385	0.046615491	GSK3B, HSP90AA1, NOS3, CASP1, AKT1, PIK3R1, PIK3CB	13	4809	19909	2.229201657	0.982710289	0.252546884	0.228777765
GOTERM_CC_DIRECT	GO:0030425~dendrite	3	23.07692308	0.047538237	RPTOR, GSK3B, MTOR	13	590	19909	7.787092568	0.984076383	0.252546884	0.228777765
GOTERM_CC_DIRECT	GO:0048471~perinuclear region of cytoplasm	3	23.07692308	0.073364372	GSK3B, HSP90AA1, PIK3R1	13	753	19909	6.101440392	0.998460908	0.366821858	0.332297448
GOTERM_CC_DIRECT	GO:0005741~mitochondrial outer membrane	2	15.38461538	0.084002651	FOXO3, MTOR	13	145	19909	21.12360743	0.999423222	0.396679186	0.359344674
GOTERM_CC_DIRECT	GO:0031982~vesicle	2	15.38461538	0.096166929	IL1B, AKT1	13	167	19909	18.34085675	0.99981486	0.43022047	0.389729132
