# Supplementary material for: Interference of Interleukin-1β Mediated by Lentivirus Promotes Functional Recovery of Spinal Cord Contusion Injury in Rats via the PI3K/AKT1 Signaling Pathway
Source: Mediators Inflamm. 2022 Oct 3;2022:6285099. doi: 10.1155/2022/6285099 (PMC11390212; doi:10.1155/2022/6285099)
Supplement: Supplementary Materials — Bioinformatics analysis data has been uploaded as supplementary file. [file 6285099.f1.zip › Bioinformatics Analysis Data-GO-MF.txt]

Category	Term	Count	%	PValue	Genes	List Total	Pop Hits	Pop Total	Fold Enrichment	Bonferroni	Benjamini	FDR
GOTERM_MF_DIRECT	GO:0016301~kinase activity	5	38.46153846	2.20E-06	GSK3B, AKT1, PIK3R1, PIK3CB, MTOR	13	147	17587	46.0151753	2.84E-04	2.84E-04	2.42E-04
GOTERM_MF_DIRECT	GO:0019901~protein kinase binding	6	46.15384615	1.92E-05	RPTOR, GSK3B, AKT1, PIK3R1, FOXO3, MTOR	13	549	17587	14.78520387	0.002476041	0.001239544	0.001056975
GOTERM_MF_DIRECT	GO:0008013~beta-catenin binding	4	30.76923077	3.35E-05	GSK3B, NOS3, FOXO3, FOXO1	13	96	17587	56.36858974	0.004307078	0.001402336	0.00119579
GOTERM_MF_DIRECT	GO:0005515~protein binding	8	61.53846154	4.35E-05	GSK3B, HSP90AA1, NOS3, IL1R1, CASP1, AKT1, PIK3R1, MTOR	13	1723	17587	6.281351846	0.005593762	0.001402336	0.00119579
GOTERM_MF_DIRECT	GO:0031625~ubiquitin protein ligase binding	4	30.76923077	0.001215325	GSK3B, HSP90AA1, PIK3R1, FOXO1	13	325	17587	16.6504142	0.145186762	0.029321505	0.025002834
GOTERM_MF_DIRECT	GO:0097110~scaffold protein binding	3	23.07692308	0.001511028	HSP90AA1, NOS3, CASP1	13	86	17587	47.19230769	0.177222954	0.029321505	0.025002834
GOTERM_MF_DIRECT	GO:0001002~RNA polymerase III type 1 promoter sequence-specific DNA binding	2	15.38461538	0.002045686	RPTOR, MTOR	13	3	17587	901.8974359	0.23215227	0.029321505	0.025002834
GOTERM_MF_DIRECT	GO:0001003~RNA polymerase III type 2 promoter sequence-specific DNA binding	2	15.38461538	0.002045686	RPTOR, MTOR	13	3	17587	901.8974359	0.23215227	0.029321505	0.025002834
GOTERM_MF_DIRECT	GO:0001156~TFIIIC-class transcription factor binding	2	15.38461538	0.002045686	RPTOR, MTOR	13	3	17587	901.8974359	0.23215227	0.029321505	0.025002834
GOTERM_MF_DIRECT	GO:0001006~RNA polymerase III type 3 promoter sequence-specific DNA binding	2	15.38461538	0.004087536	RPTOR, MTOR	13	6	17587	450.9487179	0.410436445	0.052729215	0.044962896
GOTERM_MF_DIRECT	GO:0030235~nitric-oxide synthase regulator activity	2	15.38461538	0.004767301	HSP90AA1, AKT1	13	7	17587	386.5274725	0.46014377	0.05590744	0.047673011
GOTERM_MF_DIRECT	GO:0005516~calmodulin binding	3	23.07692308	0.006991491	NOS3, AKT1, PIK3R1	13	188	17587	21.58797054	0.595486387	0.074245557	0.063310165
GOTERM_MF_DIRECT	GO:0043560~insulin receptor substrate binding	2	15.38461538	0.00748211	PIK3R1, PIK3CB	13	11	17587	245.972028	0.620469831	0.074245557	0.063310165
GOTERM_MF_DIRECT	GO:0016303~1-phosphatidylinositol-3-kinase activity	2	15.38461538	0.008159751	PIK3R1, PIK3CB	13	12	17587	225.474359	0.652477517	0.075186279	0.064112331
GOTERM_MF_DIRECT	GO:0005161~platelet-derived growth factor receptor binding	2	15.38461538	0.009513761	IL1R1, PIK3R1	13	14	17587	193.2637363	0.708626816	0.081818341	0.069767578
GOTERM_MF_DIRECT	GO:0005524~ATP binding	5	38.46153846	0.012920898	GSK3B, HSP90AA1, AKT1, PIK3CB, MTOR	13	1438	17587	4.703915695	0.813188985	0.104174742	0.088831175
GOTERM_MF_DIRECT	GO:0004672~protein kinase activity	3	23.07692308	0.014700182	GSK3B, AKT1, MTOR	13	277	17587	14.6517634	0.851978804	0.111548443	0.095118827
GOTERM_MF_DIRECT	GO:0048156~tau protein binding	2	15.38461538	0.015585861	GSK3B, HSP90AA1	13	23	17587	117.638796	0.868192008	0.111698667	0.095246926
GOTERM_MF_DIRECT	GO:0004712~protein serine/threonine/tyrosine kinase activity	3	23.07692308	0.018859091	GSK3B, AKT1, MTOR	13	316	17587	12.84347614	0.914227408	0.128043304	0.109184213
GOTERM_MF_DIRECT	GO:0071889~14-3-3 protein binding	2	15.38461538	0.022292605	RPTOR, AKT1	13	33	17587	81.99067599	0.945430736	0.137359506	0.117128261
GOTERM_MF_DIRECT	GO:0019904~protein domain specific binding	3	23.07692308	0.02236085	IL1B, PIK3R1, MTOR	13	346	17587	11.72987995	0.945919905	0.137359506	0.117128261
GOTERM_MF_DIRECT	GO:0004674~protein serine/threonine kinase activity	3	23.07692308	0.026243951	GSK3B, AKT1, MTOR	13	377	17587	10.76535401	0.967635289	0.153884986	0.131219756
GOTERM_MF_DIRECT	GO:0035255~ionotropic glutamate receptor binding	2	15.38461538	0.027627815	GSK3B, IL1R1	13	41	17587	65.99249531	0.973060098	0.154956007	0.132133029
GOTERM_MF_DIRECT	GO:0051721~protein phosphatase 2A binding	2	15.38461538	0.028957441	AKT1, FOXO1	13	43	17587	62.92307692	0.977419366	0.155646246	0.132721605
GOTERM_MF_DIRECT	GO:0051219~phosphoprotein binding	2	15.38461538	0.037559466	PIK3R1, MTOR	13	56	17587	48.31593407	0.992834709	0.193806844	0.16526165
GOTERM_MF_DIRECT	GO:0031490~chromatin DNA binding	2	15.38461538	0.053905795	FOXO3, FOXO1	13	81	17587	33.40360874	0.999213796	0.267455678	0.228062981
GOTERM_MF_DIRECT	GO:0019903~protein phosphatase binding	2	15.38461538	0.074457706	HSP90AA1, PIK3R1	13	113	17587	23.94417971	0.999953749	0.355742373	0.303346209
GOTERM_MF_DIRECT	GO:0002020~protease binding	2	15.38461538	0.084579448	GSK3B, IL1R1	13	129	17587	20.97435897	0.999988804	0.389669598	0.332276402
GOTERM_MF_DIRECT	GO:0005178~integrin binding	2	15.38461538	0.09522254	GSK3B, IL1B	13	146	17587	18.53213909	0.999997523	0.423576126	0.361188945
