# Supplementary material for: Interference of Interleukin-1β Mediated by Lentivirus Promotes Functional Recovery of Spinal Cord Contusion Injury in Rats via the PI3K/AKT1 Signaling Pathway
Source: Mediators Inflamm. 2022 Oct 3;2022:6285099. doi: 10.1155/2022/6285099 (PMC11390212; doi:10.1155/2022/6285099)
Supplement: Supplementary Materials — Bioinformatics analysis data has been uploaded as supplementary file. [file 6285099.f1.zip › Bioinformatics Analysis Data-KEGG.txt]

Category	Term	Count	%	PValue	Genes	List Total	Pop Hits	Pop Total	Fold Enrichment	Bonferroni	Benjamini	FDR
KEGG_PATHWAY	rno04213:Longevity regulating pathway - multiple species	7	53.84615385	9.48E-11	RPTOR, AKT1, PIK3R1, PIK3CB, FOXO3, FOXO1, MTOR	13	64	8937	75.19110577	1.45E-08	1.45E-08	4.27E-09
KEGG_PATHWAY	rno04211:Longevity regulating pathway	7	53.84615385	7.76E-10	RPTOR, AKT1, PIK3R1, PIK3CB, FOXO3, FOXO1, MTOR	13	90	8937	53.46923077	1.19E-07	5.93E-08	1.75E-08
KEGG_PATHWAY	rno05215:Prostate cancer	7	53.84615385	1.39E-09	GSK3B, HSP90AA1, AKT1, PIK3R1, PIK3CB, FOXO1, MTOR	13	99	8937	48.60839161	2.12E-07	6.73E-08	1.98E-08
KEGG_PATHWAY	rno04151:PI3K-Akt signaling pathway	9	69.23076923	1.97E-09	RPTOR, GSK3B, HSP90AA1, NOS3, AKT1, PIK3R1, PIK3CB, FOXO3, MTOR	13	345	8937	17.93377926	3.01E-07	6.73E-08	1.98E-08
KEGG_PATHWAY	rno05417:Lipid and atherosclerosis	8	61.53846154	2.48E-09	GSK3B, HSP90AA1, NOS3, IL1B, CASP1, AKT1, PIK3R1, PIK3CB	13	209	8937	26.31431726	3.80E-07	6.73E-08	1.98E-08
KEGG_PATHWAY	rno04931:Insulin resistance	7	53.84615385	2.64E-09	GSK3B, NOS3, AKT1, PIK3R1, PIK3CB, FOXO1, MTOR	13	110	8937	43.74755245	4.04E-07	6.73E-08	1.98E-08
KEGG_PATHWAY	rno04152:AMPK signaling pathway	7	53.84615385	5.45E-09	RPTOR, AKT1, PIK3R1, PIK3CB, FOXO3, FOXO1, MTOR	13	124	8937	38.80831266	8.35E-07	1.19E-07	3.51E-08
KEGG_PATHWAY	rno04910:Insulin signaling pathway	7	53.84615385	1.09E-08	RPTOR, GSK3B, AKT1, PIK3R1, PIK3CB, FOXO1, MTOR	13	139	8937	34.62036525	1.66E-06	2.08E-07	6.12E-08
KEGG_PATHWAY	rno05418:Fluid shear stress and atherosclerosis	7	53.84615385	1.79E-08	HSP90AA1, NOS3, IL1R1, IL1B, AKT1, PIK3R1, PIK3CB	13	151	8937	31.86907794	2.74E-06	3.04E-07	8.95E-08
KEGG_PATHWAY	rno01521:EGFR tyrosine kinase inhibitor resistance	6	46.15384615	3.82E-08	GSK3B, AKT1, PIK3R1, PIK3CB, FOXO3, MTOR	13	80	8937	51.55961538	5.84E-06	5.84E-07	1.72E-07
KEGG_PATHWAY	rno04933:AGE-RAGE signaling pathway in diabetic complications	6	46.15384615	1.24E-07	NOS3, IL1B, AKT1, PIK3R1, PIK3CB, FOXO1	13	101	8937	40.83929931	1.90E-05	1.73E-06	5.08E-07
KEGG_PATHWAY	rno05163:Human cytomegalovirus infection	7	53.84615385	3.45E-07	GSK3B, IL1R1, IL1B, AKT1, PIK3R1, PIK3CB, MTOR	13	248	8937	19.40415633	5.28E-05	4.09E-06	1.20E-06
KEGG_PATHWAY	rno04919:Thyroid hormone signaling pathway	6	46.15384615	3.48E-07	GSK3B, AKT1, PIK3R1, PIK3CB, FOXO1, MTOR	13	124	8937	33.26426799	5.32E-05	4.09E-06	1.20E-06
KEGG_PATHWAY	rno05135:Yersinia infection	6	46.15384615	5.31E-07	GSK3B, IL1B, CASP1, AKT1, PIK3R1, PIK3CB	13	135	8937	30.55384615	8.13E-05	5.81E-06	1.71E-06
KEGG_PATHWAY	rno05213:Endometrial cancer	5	38.46153846	8.15E-07	GSK3B, AKT1, PIK3R1, PIK3CB, FOXO3	13	59	8937	58.25945241	1.25E-04	8.32E-06	2.45E-06
KEGG_PATHWAY	rno04150:mTOR signaling pathway	6	46.15384615	1.16E-06	RPTOR, GSK3B, AKT1, PIK3R1, PIK3CB, MTOR	13	158	8937	26.10613437	1.78E-04	1.11E-05	3.27E-06
KEGG_PATHWAY	rno04917:Prolactin signaling pathway	5	38.46153846	2.15E-06	GSK3B, AKT1, PIK3R1, PIK3CB, FOXO3	13	75	8937	45.83076923	3.29E-04	1.94E-05	5.70E-06
KEGG_PATHWAY	rno04218:Cellular senescence	6	46.15384615	2.54E-06	AKT1, PIK3R1, PIK3CB, FOXO3, FOXO1, MTOR	13	185	8937	22.2960499	3.88E-04	2.15E-05	6.34E-06
KEGG_PATHWAY	rno04012:ErbB signaling pathway	5	38.46153846	3.56E-06	GSK3B, AKT1, PIK3R1, PIK3CB, MTOR	13	85	8937	40.43891403	5.45E-04	2.87E-05	8.43E-06
KEGG_PATHWAY	rno05210:Colorectal cancer	5	38.46153846	4.28E-06	GSK3B, AKT1, PIK3R1, PIK3CB, MTOR	13	89	8937	38.62143475	6.55E-04	3.27E-05	9.63E-06
KEGG_PATHWAY	rno05415:Diabetic cardiomyopathy	6	46.15384615	5.19E-06	GSK3B, NOS3, AKT1, PIK3R1, PIK3CB, MTOR	13	214	8937	19.27462257	7.94E-04	3.78E-05	1.11E-05
KEGG_PATHWAY	rno04625:C-type lectin receptor signaling pathway	5	38.46153846	1.11E-05	IL1B, CASP1, AKT1, PIK3R1, PIK3CB	13	113	8937	30.41865214	0.001695992	7.64E-05	2.25E-05
KEGG_PATHWAY	rno04066:HIF-1 signaling pathway	5	38.46153846	1.15E-05	NOS3, AKT1, PIK3R1, PIK3CB, MTOR	13	114	8937	30.15182186	0.001756344	7.64E-05	2.25E-05
KEGG_PATHWAY	rno04935:Growth hormone synthesis, secretion and action	5	38.46153846	1.23E-05	GSK3B, AKT1, PIK3R1, PIK3CB, MTOR	13	116	8937	29.63196286	0.001881787	7.85E-05	2.31E-05
KEGG_PATHWAY	rno04722:Neurotrophin signaling pathway	5	38.46153846	1.41E-05	GSK3B, AKT1, PIK3R1, PIK3CB, FOXO3	13	120	8937	28.64423077	0.00215236	8.56E-05	2.52E-05
KEGG_PATHWAY	rno04380:Osteoclast differentiation	5	38.46153846	1.46E-05	IL1R1, IL1B, AKT1, PIK3R1, PIK3CB	13	121	8937	28.40750159	0.002224259	8.56E-05	2.52E-05
KEGG_PATHWAY	rno04068:FoxO signaling pathway	5	38.46153846	2.18E-05	AKT1, PIK3R1, PIK3CB, FOXO3, FOXO1	13	134	8937	25.65154994	0.0033287	1.18E-04	3.48E-05
KEGG_PATHWAY	rno04936:Alcoholic liver disease	5	38.46153846	2.24E-05	GSK3B, IL1B, AKT1, FOXO3, FOXO1	13	135	8937	25.46153846	0.003427693	1.18E-04	3.48E-05
KEGG_PATHWAY	rno04915:Estrogen signaling pathway	5	38.46153846	2.24E-05	HSP90AA1, NOS3, AKT1, PIK3R1, PIK3CB	13	135	8937	25.46153846	0.003427693	1.18E-04	3.48E-05
KEGG_PATHWAY	rno05162:Measles	5	38.46153846	2.89E-05	GSK3B, IL1B, AKT1, PIK3R1, PIK3CB	13	144	8937	23.87019231	0.004418796	1.48E-04	4.34E-05
KEGG_PATHWAY	rno05200:Pathways in cancer	7	53.84615385	3.13E-05	GSK3B, HSP90AA1, AKT1, PIK3R1, PIK3CB, FOXO1, MTOR	13	538	8937	8.944666857	0.004778094	1.53E-04	4.51E-05
KEGG_PATHWAY	rno05224:Breast cancer	5	38.46153846	3.22E-05	GSK3B, AKT1, PIK3R1, PIK3CB, MTOR	13	148	8937	23.22505198	0.004920769	1.53E-04	4.51E-05
KEGG_PATHWAY	rno04140:Autophagy - animal	5	38.46153846	3.31E-05	RPTOR, AKT1, PIK3R1, PIK3CB, MTOR	13	149	8937	23.06917914	0.005052526	1.53E-04	4.51E-05
KEGG_PATHWAY	rno05226:Gastric cancer	5	38.46153846	3.49E-05	GSK3B, AKT1, PIK3R1, PIK3CB, MTOR	13	151	8937	22.7636271	0.005323773	1.57E-04	4.62E-05
KEGG_PATHWAY	rno04932:Non-alcoholic fatty liver disease	5	38.46153846	4.49E-05	GSK3B, IL1B, AKT1, PIK3R1, PIK3CB	13	161	8937	21.34973722	0.006842765	1.96E-04	5.77E-05
KEGG_PATHWAY	rno05164:Influenza A	5	38.46153846	5.43E-05	IL1B, CASP1, AKT1, PIK3R1, PIK3CB	13	169	8937	20.33909877	0.008268509	2.26E-04	6.66E-05
KEGG_PATHWAY	rno04370:VEGF signaling pathway	4	30.76923077	5.48E-05	NOS3, AKT1, PIK3R1, PIK3CB	13	58	8937	47.41114058	0.00834251	2.26E-04	6.66E-05
KEGG_PATHWAY	rno05165:Human papillomavirus infection	6	46.15384615	5.88E-05	GSK3B, AKT1, PIK3R1, PIK3CB, FOXO1, MTOR	13	353	8937	11.68489867	0.00896288	2.37E-04	6.97E-05
KEGG_PATHWAY	rno05225:Hepatocellular carcinoma	5	38.46153846	6.79E-05	GSK3B, AKT1, PIK3R1, PIK3CB, MTOR	13	179	8937	19.20283627	0.010341154	2.67E-04	7.84E-05
KEGG_PATHWAY	rno04062:Chemokine signaling pathway	5	38.46153846	7.25E-05	GSK3B, AKT1, PIK3R1, PIK3CB, FOXO3	13	182	8937	18.886306	0.011030401	2.77E-04	8.16E-05
KEGG_PATHWAY	rno04613:Neutrophil extracellular trap formation	5	38.46153846	7.73E-05	CASP1, AKT1, PIK3R1, PIK3CB, MTOR	13	185	8937	18.58004158	0.011752391	2.88E-04	8.48E-05
KEGG_PATHWAY	rno05221:Acute myeloid leukemia	4	30.76923077	8.83E-05	AKT1, PIK3R1, PIK3CB, MTOR	13	68	8937	40.43891403	0.01341342	3.22E-04	9.46E-05
KEGG_PATHWAY	rno05230:Central carbon metabolism in cancer	4	30.76923077	9.22E-05	AKT1, PIK3R1, PIK3CB, MTOR	13	69	8937	39.85284281	0.014008311	3.28E-04	9.65E-05
KEGG_PATHWAY	rno05010:Alzheimer disease	6	46.15384615	9.59E-05	GSK3B, IL1B, AKT1, PIK3R1, PIK3CB, MTOR	13	391	8937	10.54928192	0.014566348	3.33E-04	9.81E-05
KEGG_PATHWAY	rno05223:Non-small cell lung cancer	4	30.76923077	1.09E-04	AKT1, PIK3R1, PIK3CB, FOXO3	13	73	8937	37.6691254	0.016557442	3.71E-04	1.09E-04
KEGG_PATHWAY	rno05214:Glioma	4	30.76923077	1.14E-04	AKT1, PIK3R1, PIK3CB, MTOR	13	74	8937	37.16008316	0.017238066	3.78E-04	1.14E-04
KEGG_PATHWAY	rno05212:Pancreatic cancer	4	30.76923077	1.18E-04	AKT1, PIK3R1, PIK3CB, MTOR	13	75	8937	36.66461538	0.017936399	3.85E-04	1.18E-04
KEGG_PATHWAY	rno04662:B cell receptor signaling pathway	4	30.76923077	1.28E-04	GSK3B, AKT1, PIK3R1, PIK3CB	13	77	8937	35.71228771	0.019386919	4.08E-04	1.28E-04
KEGG_PATHWAY	rno05167:Kaposi sarcoma-associated herpesvirus infection	5	38.46153846	1.41E-04	GSK3B, AKT1, PIK3R1, PIK3CB, MTOR	13	216	8937	15.91346154	0.021351641	4.40E-04	1.41E-04
KEGG_PATHWAY	rno05207:Chemical carcinogenesis - receptor activation	5	38.46153846	1.74E-04	HSP90AA1, AKT1, PIK3R1, PIK3CB, MTOR	13	228	8937	15.07591093	0.026250203	5.32E-04	1.74E-04
KEGG_PATHWAY	rno05235:PD-L1 expression and PD-1 checkpoint pathway in cancer	4	30.76923077	1.97E-04	AKT1, PIK3R1, PIK3CB, MTOR	13	89	8937	30.8971478	0.029670124	5.91E-04	1.97E-04
KEGG_PATHWAY	rno04914:Progesterone-mediated oocyte maturation	4	30.76923077	2.17E-04	HSP90AA1, AKT1, PIK3R1, PIK3CB	13	92	8937	29.88963211	0.03268462	6.39E-04	2.17E-04
KEGG_PATHWAY	rno04620:Toll-like receptor signaling pathway	4	30.76923077	2.24E-04	IL1B, AKT1, PIK3R1, PIK3CB	13	93	8937	29.56823821	0.033730475	6.47E-04	2.24E-04
KEGG_PATHWAY	rno01522:Endocrine resistance	4	30.76923077	2.31E-04	AKT1, PIK3R1, PIK3CB, MTOR	13	94	8937	29.25368249	0.034797069	6.56E-04	2.31E-04
KEGG_PATHWAY	rno05146:Amoebiasis	4	30.76923077	2.46E-04	IL1R1, IL1B, PIK3R1, PIK3CB	13	96	8937	28.64423077	0.036993001	6.85E-04	2.46E-04
KEGG_PATHWAY	rno05231:Choline metabolism in cancer	4	30.76923077	2.62E-04	AKT1, PIK3R1, PIK3CB, MTOR	13	98	8937	28.05965463	0.039273439	7.07E-04	2.62E-04
KEGG_PATHWAY	rno05132:Salmonella infection	5	38.46153846	2.63E-04	HSP90AA1, IL1B, CASP1, AKT1, PIK3CB	13	254	8937	13.53270745	0.039514233	7.07E-04	2.63E-04
KEGG_PATHWAY	rno05142:Chagas disease	4	30.76923077	3.12E-04	IL1B, AKT1, PIK3R1, PIK3CB	13	104	8937	26.4408284	0.046631288	7.96E-04	3.12E-04
KEGG_PATHWAY	rno04659:Th17 cell differentiation	4	30.76923077	3.12E-04	HSP90AA1, IL1R1, IL1B, MTOR	13	104	8937	26.4408284	0.046631288	7.96E-04	3.12E-04
KEGG_PATHWAY	rno04660:T cell receptor signaling pathway	4	30.76923077	3.12E-04	GSK3B, AKT1, PIK3R1, PIK3CB	13	104	8937	26.4408284	0.046631288	7.96E-04	3.12E-04
KEGG_PATHWAY	rno04668:TNF signaling pathway	4	30.76923077	3.78E-04	IL1B, AKT1, PIK3R1, PIK3CB	13	111	8937	24.77338877	0.056218701	9.48E-04	3.78E-04
KEGG_PATHWAY	rno04750:Inflammatory mediator regulation of TRP channels	4	30.76923077	4.20E-04	IL1R1, IL1B, PIK3R1, PIK3CB	13	115	8937	23.91170569	0.062193533	0.001035455	4.20E-04
KEGG_PATHWAY	rno04071:Sphingolipid signaling pathway	4	30.76923077	5.23E-04	NOS3, AKT1, PIK3R1, PIK3CB	13	124	8937	22.17617866	0.076983139	0.001271219	5.23E-04
KEGG_PATHWAY	rno04611:Platelet activation	4	30.76923077	5.49E-04	NOS3, AKT1, PIK3R1, PIK3CB	13	126	8937	21.82417582	0.080525526	0.001311406	5.49E-04
KEGG_PATHWAY	rno04926:Relaxin signaling pathway	4	30.76923077	5.74E-04	NOS3, AKT1, PIK3R1, PIK3CB	13	128	8937	21.48317308	0.084161509	0.001352154	5.74E-04
KEGG_PATHWAY	rno04550:Signaling pathways regulating pluripotency of stem cells	4	30.76923077	7.78E-04	GSK3B, AKT1, PIK3R1, PIK3CB	13	142	8937	19.36511376	0.11223943	0.001803135	7.78E-04
KEGG_PATHWAY	rno05017:Spinocerebellar ataxia	4	30.76923077	8.27E-04	AKT1, PIK3R1, PIK3CB, MTOR	13	145	8937	18.96445623	0.118852082	0.001887723	8.27E-04
KEGG_PATHWAY	rno04072:Phospholipase D signaling pathway	4	30.76923077	9.12E-04	AKT1, PIK3R1, PIK3CB, MTOR	13	150	8937	18.33230769	0.130335437	0.002052706	9.12E-04
KEGG_PATHWAY	rno05160:Hepatitis C	4	30.76923077	0.001060829	GSK3B, AKT1, PIK3R1, PIK3CB	13	158	8937	17.40408958	0.149892896	0.002318668	0.001060829
KEGG_PATHWAY	rno04630:JAK-STAT signaling pathway	4	30.76923077	0.001060829	AKT1, PIK3R1, PIK3CB, MTOR	13	158	8937	17.40408958	0.149892896	0.002318668	0.001060829
KEGG_PATHWAY	rno05168:Herpes simplex virus 1 infection	5	38.46153846	0.001261689	IL1B, AKT1, PIK3R1, PIK3CB, MTOR	13	384	8937	8.951322115	0.175650204	0.002718851	0.001261689
KEGG_PATHWAY	rno04973:Carbohydrate digestion and absorption	3	23.07692308	0.001655462	AKT1, PIK3R1, PIK3CB	13	46	8937	44.83444816	0.22391687	0.003517858	0.001655462
KEGG_PATHWAY	rno04930:Type II diabetes mellitus	3	23.07692308	0.001876784	PIK3R1, PIK3CB, MTOR	13	49	8937	42.08948195	0.249801718	0.003933533	0.001876784
KEGG_PATHWAY	rno04510:Focal adhesion	4	30.76923077	0.002092349	GSK3B, AKT1, PIK3R1, PIK3CB	13	200	8937	13.74923077	0.274188371	0.004326073	0.002092349
KEGG_PATHWAY	rno05205:Proteoglycans in cancer	4	30.76923077	0.002308672	AKT1, PIK3R1, PIK3CB, MTOR	13	207	8937	13.28428094	0.297868923	0.004709691	0.002308672
KEGG_PATHWAY	rno04923:Regulation of lipolysis in adipocytes	3	23.07692308	0.002444892	AKT1, PIK3R1, PIK3CB	13	56	8937	36.8282967	0.312385234	0.004921954	0.002444892
KEGG_PATHWAY	rno04929:GnRH secretion	3	23.07692308	0.003181543	AKT1, PIK3R1, PIK3CB	13	64	8937	32.22475962	0.385872103	0.006321767	0.003181543
KEGG_PATHWAY	rno05170:Human immunodeficiency virus 1 infection	4	30.76923077	0.003272621	AKT1, PIK3R1, PIK3CB, MTOR	13	234	8937	11.75147929	0.394397876	0.006338113	0.003272621
KEGG_PATHWAY	rno05208:Chemical carcinogenesis - reactive oxygen species	4	30.76923077	0.003272621	AKT1, PIK3R1, PIK3CB, FOXO3	13	234	8937	11.75147929	0.394397876	0.006338113	0.003272621
KEGG_PATHWAY	rno04664:Fc epsilon RI signaling pathway	3	23.07692308	0.003380078	AKT1, PIK3R1, PIK3CB	13	66	8937	31.24825175	0.404305812	0.006464398	0.003380078
KEGG_PATHWAY	rno05211:Renal cell carcinoma	3	23.07692308	0.003794205	AKT1, PIK3R1, PIK3CB	13	70	8937	29.46263736	0.44100649	0.007166831	0.003794205
KEGG_PATHWAY	rno05166:Human T-cell leukemia virus 1 infection	4	30.76923077	0.003901363	IL1R1, AKT1, PIK3R1, PIK3CB	13	249	8937	11.04355885	0.450131422	0.007279373	0.003901363
KEGG_PATHWAY	rno05218:Melanoma	3	23.07692308	0.004119621	AKT1, PIK3R1, PIK3CB	13	73	8937	28.25184405	0.468261705	0.007593999	0.004119621
KEGG_PATHWAY	rno05220:Chronic myeloid leukemia	3	23.07692308	0.004689944	AKT1, PIK3R1, PIK3CB	13	78	8937	26.4408284	0.512882243	0.008542398	0.004689944
KEGG_PATHWAY	rno05020:Prion disease	4	30.76923077	0.005053774	GSK3B, IL1B, PIK3R1, PIK3CB	13	273	8937	10.07269653	0.539382775	0.009096793	0.005053774
KEGG_PATHWAY	rno01524:Platinum drug resistance	3	23.07692308	0.005294864	AKT1, PIK3R1, PIK3CB	13	83	8937	24.84800741	0.556149101	0.009419933	0.005294864
KEGG_PATHWAY	rno05206:MicroRNAs in cancer	4	30.76923077	0.006099408	RPTOR, PIK3R1, PIK3CB, MTOR	13	292	8937	9.417281349	0.607832826	0.010726545	0.006099408
KEGG_PATHWAY	rno05222:Small cell lung cancer	3	23.07692308	0.0064696	AKT1, PIK3R1, PIK3CB	13	92	8937	22.41722408	0.629560286	0.011121896	0.0064696
KEGG_PATHWAY	rno04657:IL-17 signaling pathway	3	23.07692308	0.0064696	GSK3B, HSP90AA1, IL1B	13	92	8937	22.41722408	0.629560286	0.011121896	0.0064696
KEGG_PATHWAY	rno04666:Fc gamma R-mediated phagocytosis	3	23.07692308	0.006885383	AKT1, PIK3R1, PIK3CB	13	95	8937	21.70931174	0.652540497	0.011705152	0.006885383
KEGG_PATHWAY	rno05171:Coronavirus disease - COVID-19	4	30.76923077	0.007662554	IL1B, CASP1, PIK3R1, PIK3CB	13	317	8937	8.674593545	0.69176277	0.012883196	0.007662554
KEGG_PATHWAY	rno04725:Cholinergic synapse	3	23.07692308	0.009628196	AKT1, PIK3R1, PIK3CB	13	113	8937	18.25119129	0.772419575	0.016012109	0.009628196
KEGG_PATHWAY	rno04210:Apoptosis	3	23.07692308	0.013730175	AKT1, PIK3R1, PIK3CB	13	136	8937	15.16459276	0.879399484	0.022588352	0.013730175
KEGG_PATHWAY	rno04371:Apelin signaling pathway	3	23.07692308	0.013923205	NOS3, AKT1, MTOR	13	137	8937	15.0539023	0.882957649	0.022662238	0.013923205
KEGG_PATHWAY	rno05161:Hepatitis B	3	23.07692308	0.018031511	AKT1, PIK3R1, PIK3CB	13	157	8937	13.13620774	0.938208971	0.029040222	0.018031511
KEGG_PATHWAY	rno04217:Necroptosis	3	23.07692308	0.019578284	HSP90AA1, IL1B, CASP1	13	164	8937	12.57551595	0.951451355	0.03120289	0.019578284
KEGG_PATHWAY	rno04621:NOD-like receptor signaling pathway	3	23.07692308	0.022835356	HSP90AA1, IL1B, CASP1	13	178	8937	11.58643042	0.970821365	0.036018654	0.022835356
KEGG_PATHWAY	rno04360:Axon guidance	3	23.07692308	0.023561086	GSK3B, PIK3R1, PIK3CB	13	181	8937	11.39439014	0.973956634	0.036784144	0.023561086
KEGG_PATHWAY	rno04015:Rap1 signaling pathway	3	23.07692308	0.031886943	AKT1, PIK3R1, PIK3CB	13	213	8937	9.68255688	0.992974296	0.049279821	0.031886943
KEGG_PATHWAY	rno04024:cAMP signaling pathway	3	23.07692308	0.033000305	AKT1, PIK3R1, PIK3CB	13	217	8937	9.504076569	0.99410845	0.050490467	0.033000305
KEGG_PATHWAY	rno05169:Epstein-Barr virus infection	3	23.07692308	0.035562036	AKT1, PIK3R1, PIK3CB	13	226	8937	9.125595643	0.996073844	0.053871204	0.035562036
KEGG_PATHWAY	rno04014:Ras signaling pathway	3	23.07692308	0.037018574	AKT1, PIK3R1, PIK3CB	13	231	8937	8.928071928	0.99688441	0.05552786	0.037018574
KEGG_PATHWAY	rno04136:Autophagy - other	2	15.38461538	0.042156723	RPTOR, MTOR	13	32	8937	42.96634615	0.998625795	0.062621152	0.042156723
KEGG_PATHWAY	rno04960:Aldosterone-regulated sodium reabsorption	2	15.38461538	0.049877334	PIK3R1, PIK3CB	13	38	8937	36.18218623	0.999601626	0.073377232	0.049877334
KEGG_PATHWAY	rno04010:MAPK signaling pathway	3	23.07692308	0.056925538	IL1R1, IL1B, AKT1	13	293	8937	7.038855343	0.999872493	0.082948641	0.056925538
KEGG_PATHWAY	rno04623:Cytosolic DNA-sensing pathway	2	15.38461538	0.071443673	IL1B, CASP1	13	55	8937	24.9986014	0.999988124	0.103121529	0.071443673
KEGG_PATHWAY	rno05134:Legionellosis	2	15.38461538	0.075202584	IL1B, CASP1	13	58	8937	23.70557029	0.999993615	0.107532666	0.075202584
KEGG_PATHWAY	rno04920:Adipocytokine signaling pathway	2	15.38461538	0.092560431	AKT1, MTOR	13	72	8937	19.09615385	0.999999648	0.131127278	0.092560431
KEGG_PATHWAY	rno05133:Pertussis	2	15.38461538	0.093788776	IL1B, CASP1	13	73	8937	18.8345627	0.999999714	0.131648465	0.093788776
KEGG_PATHWAY	rno05100:Bacterial invasion of epithelial cells	2	15.38461538	0.098686928	PIK3R1, PIK3CB	13	77	8937	17.85614386	0.999999875	0.137264545	0.098686928
