# Supplementary material for: Interference of Interleukin-1β Mediated by Lentivirus Promotes Functional Recovery of Spinal Cord Contusion Injury in Rats via the PI3K/AKT1 Signaling Pathway
Source: Mediators Inflamm. 2022 Oct 3;2022:6285099. doi: 10.1155/2022/6285099 (PMC11390212; doi:10.1155/2022/6285099)
Supplement: Supplementary Materials — Bioinformatics analysis data has been uploaded as supplementary file. [file 6285099.f1.zip › Bioinformatics Analysis Data-PPI=0.4.txt]

#node1	node2	node1_string_id	node2_string_id	neighborhood_on_chromosome	gene_fusion	phylogenetic_cooccurrence	homology	coexpression	experimentally_determined_interaction	database_annotated	automated_textmining	combined_score
Akt1	Foxo3	10116.ENSRNOP00000038369	10116.ENSRNOP00000000327	0	0	0	0	0.05	0.827	0.962	0.954	0.999
Akt1	Gsk3b	10116.ENSRNOP00000038369	10116.ENSRNOP00000003867	0	0	0.254	0.587	0.057	0.942	0.962	0.918	0.998
Akt1	Il1b	10116.ENSRNOP00000038369	10116.ENSRNOP00000006308	0	0	0	0	0	0.054	0.133	0.751	0.778
Akt1	Hsp90aa1	10116.ENSRNOP00000038369	10116.ENSRNOP00000009556	0	0	0	0	0	0.753	0.91	0.99	0.999
Akt1	Casp1	10116.ENSRNOP00000038369	10116.ENSRNOP00000009993	0	0	0	0	0	0.155	0.283	0.578	0.721
Akt1	Nos3	10116.ENSRNOP00000038369	10116.ENSRNOP00000013058	0	0	0	0	0	0.816	0.924	0.982	0.999
Akt1	Mtor	10116.ENSRNOP00000038369	10116.ENSRNOP00000014167	0	0	0	0	0.057	0.918	0.962	0.989	0.999
Akt1	Foxo1	10116.ENSRNOP00000038369	10116.ENSRNOP00000018244	0	0	0	0	0	0.852	0.962	0.869	0.999
Akt1	Il1r1	10116.ENSRNOP00000038369	10116.ENSRNOP00000019673	0	0	0	0	0	0.083	0.135	0.388	0.472
Akt1	Pik3cb	10116.ENSRNOP00000038369	10116.ENSRNOP00000022179	0	0	0	0	0.064	0.402	0.839	0.807	0.98
Akt1	Pik3r1	10116.ENSRNOP00000038369	10116.ENSRNOP00000025687	0	0	0	0	0.063	0.526	0.867	0.738	0.982
Akt1	Rictor	10116.ENSRNOP00000038369	10116.ENSRNOP00000030782	0	0	0	0	0.061	0.822	0.961	0.871	0.999
Casp1	Gsk3b	10116.ENSRNOP00000009993	10116.ENSRNOP00000003867	0	0	0	0	0.056	0.098	0.126	0.339	0.442
Casp1	Il1b	10116.ENSRNOP00000009993	10116.ENSRNOP00000006308	0	0	0	0	0.165	0.529	0.961	0.885	0.998
Casp1	Mtor	10116.ENSRNOP00000009993	10116.ENSRNOP00000014167	0	0	0	0	0	0.129	0.26	0.358	0.55
Casp1	Il1r1	10116.ENSRNOP00000009993	10116.ENSRNOP00000019673	0	0	0	0	0.058	0	0.163	0.669	0.716
Casp1	Akt1	10116.ENSRNOP00000009993	10116.ENSRNOP00000038369	0	0	0	0	0	0.155	0.283	0.578	0.721
Foxo1	Foxo3	10116.ENSRNOP00000018244	10116.ENSRNOP00000000327	0	0	0	0.896	0.064	0	0.924	0.906	0.933
Foxo1	Gsk3b	10116.ENSRNOP00000018244	10116.ENSRNOP00000003867	0	0	0	0	0	0.37	0.202	0.698	0.835
Foxo1	Il1b	10116.ENSRNOP00000018244	10116.ENSRNOP00000006308	0	0	0	0	0	0	0	0.406	0.406
Foxo1	Nos3	10116.ENSRNOP00000018244	10116.ENSRNOP00000013058	0	0	0	0	0	0.055	0	0.495	0.502
Foxo1	Mtor	10116.ENSRNOP00000018244	10116.ENSRNOP00000014167	0	0	0	0	0.058	0.14	0	0.72	0.753
Foxo1	Pik3r1	10116.ENSRNOP00000018244	10116.ENSRNOP00000025687	0	0	0	0	0.061	0.054	0	0.407	0.427
Foxo1	Pik3cb	10116.ENSRNOP00000018244	10116.ENSRNOP00000022179	0	0	0	0	0.05	0.158	0	0.407	0.484
Foxo1	Rictor	10116.ENSRNOP00000018244	10116.ENSRNOP00000030782	0	0	0	0	0	0.13	0	0.629	0.663
Foxo1	Akt1	10116.ENSRNOP00000018244	10116.ENSRNOP00000038369	0	0	0	0	0	0.852	0.962	0.869	0.999
Foxo3	Pik3r1	10116.ENSRNOP00000000327	10116.ENSRNOP00000025687	0	0	0	0	0.064	0	0	0.458	0.471
Foxo3	Nos3	10116.ENSRNOP00000000327	10116.ENSRNOP00000013058	0	0	0	0	0	0.124	0	0.502	0.545
Foxo3	Hsp90aa1	10116.ENSRNOP00000000327	10116.ENSRNOP00000009556	0	0	0	0	0	0.058	0	0.537	0.546
Foxo3	Pik3cb	10116.ENSRNOP00000000327	10116.ENSRNOP00000022179	0	0	0	0	0.056	0.529	0	0.549	0.782
Foxo3	Gsk3b	10116.ENSRNOP00000000327	10116.ENSRNOP00000003867	0	0	0	0	0.05	0.148	0.202	0.723	0.797
Foxo3	Rictor	10116.ENSRNOP00000000327	10116.ENSRNOP00000030782	0	0	0	0	0.07	0.355	0	0.768	0.849
Foxo3	Mtor	10116.ENSRNOP00000000327	10116.ENSRNOP00000014167	0	0	0	0	0.064	0.14	0	0.84	0.86
Foxo3	Foxo1	10116.ENSRNOP00000000327	10116.ENSRNOP00000018244	0	0	0	0.896	0.064	0	0.924	0.906	0.933
Foxo3	Akt1	10116.ENSRNOP00000000327	10116.ENSRNOP00000038369	0	0	0	0	0.05	0.827	0.962	0.954	0.999
Gsk3b	Foxo3	10116.ENSRNOP00000003867	10116.ENSRNOP00000000327	0	0	0	0	0.05	0.148	0.202	0.723	0.797
Gsk3b	Casp1	10116.ENSRNOP00000003867	10116.ENSRNOP00000009993	0	0	0	0	0.056	0.098	0.126	0.339	0.442
Gsk3b	Pik3r1	10116.ENSRNOP00000003867	10116.ENSRNOP00000025687	0	0	0	0	0.063	0.125	0.14	0.35	0.48
Gsk3b	Pik3cb	10116.ENSRNOP00000003867	10116.ENSRNOP00000022179	0	0	0	0	0.064	0.127	0.127	0.433	0.541
Gsk3b	Il1b	10116.ENSRNOP00000003867	10116.ENSRNOP00000006308	0	0	0	0	0	0.054	0.133	0.579	0.624
Gsk3b	Nos3	10116.ENSRNOP00000003867	10116.ENSRNOP00000013058	0	0	0	0	0.057	0.119	0.129	0.571	0.648
Gsk3b	Hsp90aa1	10116.ENSRNOP00000003867	10116.ENSRNOP00000009556	0	0	0	0	0	0.312	0.135	0.575	0.725
Gsk3b	Rictor	10116.ENSRNOP00000003867	10116.ENSRNOP00000030782	0	0	0	0	0	0.349	0.146	0.596	0.756
Gsk3b	Foxo1	10116.ENSRNOP00000003867	10116.ENSRNOP00000018244	0	0	0	0	0	0.37	0.202	0.698	0.835
Gsk3b	Mtor	10116.ENSRNOP00000003867	10116.ENSRNOP00000014167	0	0	0	0	0.056	0.134	0.127	0.85	0.879
Gsk3b	Akt1	10116.ENSRNOP00000003867	10116.ENSRNOP00000038369	0	0	0.254	0.587	0.057	0.942	0.962	0.918	0.998
Hsp90aa1	Foxo3	10116.ENSRNOP00000009556	10116.ENSRNOP00000000327	0	0	0	0	0	0.058	0	0.537	0.546
Hsp90aa1	Gsk3b	10116.ENSRNOP00000009556	10116.ENSRNOP00000003867	0	0	0	0	0	0.312	0.135	0.575	0.725
Hsp90aa1	Il1b	10116.ENSRNOP00000009556	10116.ENSRNOP00000006308	0	0	0	0	0	0	0	0.416	0.416
Hsp90aa1	Mtor	10116.ENSRNOP00000009556	10116.ENSRNOP00000014167	0	0	0	0	0.05	0.117	0.57	0.608	0.84
Hsp90aa1	Nos3	10116.ENSRNOP00000009556	10116.ENSRNOP00000013058	0	0	0	0	0.05	0.455	0.91	0.989	0.999
Hsp90aa1	Akt1	10116.ENSRNOP00000009556	10116.ENSRNOP00000038369	0	0	0	0	0	0.753	0.91	0.99	0.999
Il1b	Gsk3b	10116.ENSRNOP00000006308	10116.ENSRNOP00000003867	0	0	0	0	0	0.054	0.133	0.579	0.624
Il1b	Foxo1	10116.ENSRNOP00000006308	10116.ENSRNOP00000018244	0	0	0	0	0	0	0	0.406	0.406
Il1b	Hsp90aa1	10116.ENSRNOP00000006308	10116.ENSRNOP00000009556	0	0	0	0	0	0	0	0.416	0.416
Il1b	Pik3cb	10116.ENSRNOP00000006308	10116.ENSRNOP00000022179	0	0	0	0	0.048	0	0.47	0.076	0.493
Il1b	Mtor	10116.ENSRNOP00000006308	10116.ENSRNOP00000014167	0	0	0	0	0	0	0.162	0.539	0.597
Il1b	Nos3	10116.ENSRNOP00000006308	10116.ENSRNOP00000013058	0	0	0	0	0.063	0	0	0.588	0.597
Il1b	Pik3r1	10116.ENSRNOP00000006308	10116.ENSRNOP00000025687	0	0	0	0	0	0	0.629	0.145	0.669
Il1b	Akt1	10116.ENSRNOP00000006308	10116.ENSRNOP00000038369	0	0	0	0	0	0.054	0.133	0.751	0.778
Il1b	Casp1	10116.ENSRNOP00000006308	10116.ENSRNOP00000009993	0	0	0	0	0.165	0.529	0.961	0.885	0.998
Il1b	Il1r1	10116.ENSRNOP00000006308	10116.ENSRNOP00000019673	0	0	0	0	0.078	0.932	0.924	0.883	0.999
Il1r1	Il1b	10116.ENSRNOP00000019673	10116.ENSRNOP00000006308	0	0	0	0	0.078	0.932	0.924	0.883	0.999
Il1r1	Casp1	10116.ENSRNOP00000019673	10116.ENSRNOP00000009993	0	0	0	0	0.058	0	0.163	0.669	0.716
Il1r1	Akt1	10116.ENSRNOP00000019673	10116.ENSRNOP00000038369	0	0	0	0	0	0.083	0.135	0.388	0.472
Il1r1	Pik3r1	10116.ENSRNOP00000019673	10116.ENSRNOP00000025687	0	0	0	0	0	0.483	0.629	0.354	0.865
Mtor	Foxo3	10116.ENSRNOP00000014167	10116.ENSRNOP00000000327	0	0	0	0	0.064	0.14	0	0.84	0.86
Mtor	Gsk3b	10116.ENSRNOP00000014167	10116.ENSRNOP00000003867	0	0	0	0	0.056	0.134	0.127	0.85	0.879
Mtor	Il1b	10116.ENSRNOP00000014167	10116.ENSRNOP00000006308	0	0	0	0	0	0	0.162	0.539	0.597
Mtor	Hsp90aa1	10116.ENSRNOP00000014167	10116.ENSRNOP00000009556	0	0	0	0	0.05	0.117	0.57	0.608	0.84
Mtor	Casp1	10116.ENSRNOP00000014167	10116.ENSRNOP00000009993	0	0	0	0	0	0.129	0.26	0.358	0.55
Mtor	Nos3	10116.ENSRNOP00000014167	10116.ENSRNOP00000013058	0	0	0	0	0.064	0	0	0.473	0.485
Mtor	Foxo1	10116.ENSRNOP00000014167	10116.ENSRNOP00000018244	0	0	0	0	0.058	0.14	0	0.72	0.753
Mtor	Pik3cb	10116.ENSRNOP00000014167	10116.ENSRNOP00000022179	0	0	0	0.542	0.06	0.383	0.889	0.658	0.95
Mtor	Pik3r1	10116.ENSRNOP00000014167	10116.ENSRNOP00000025687	0	0	0	0	0.057	0.312	0.922	0.417	0.966
Mtor	Rictor	10116.ENSRNOP00000014167	10116.ENSRNOP00000030782	0	0	0	0	0.121	0.992	0.922	0.994	0.999
Mtor	Akt1	10116.ENSRNOP00000014167	10116.ENSRNOP00000038369	0	0	0	0	0.057	0.918	0.962	0.989	0.999
Nos3	Foxo3	10116.ENSRNOP00000013058	10116.ENSRNOP00000000327	0	0	0	0	0	0.124	0	0.502	0.545
Nos3	Gsk3b	10116.ENSRNOP00000013058	10116.ENSRNOP00000003867	0	0	0	0	0.057	0.119	0.129	0.571	0.648
Nos3	Il1b	10116.ENSRNOP00000013058	10116.ENSRNOP00000006308	0	0	0	0	0.063	0	0	0.588	0.597
Nos3	Hsp90aa1	10116.ENSRNOP00000013058	10116.ENSRNOP00000009556	0	0	0	0	0.05	0.455	0.91	0.989	0.999
Nos3	Mtor	10116.ENSRNOP00000013058	10116.ENSRNOP00000014167	0	0	0	0	0.064	0	0	0.473	0.485
Nos3	Foxo1	10116.ENSRNOP00000013058	10116.ENSRNOP00000018244	0	0	0	0	0	0.055	0	0.495	0.502
Nos3	Akt1	10116.ENSRNOP00000013058	10116.ENSRNOP00000038369	0	0	0	0	0	0.816	0.924	0.982	0.999
Pik3cb	Foxo3	10116.ENSRNOP00000022179	10116.ENSRNOP00000000327	0	0	0	0	0.056	0.529	0	0.549	0.782
Pik3cb	Gsk3b	10116.ENSRNOP00000022179	10116.ENSRNOP00000003867	0	0	0	0	0.064	0.127	0.127	0.433	0.541
Pik3cb	Il1b	10116.ENSRNOP00000022179	10116.ENSRNOP00000006308	0	0	0	0	0.048	0	0.47	0.076	0.493
Pik3cb	Mtor	10116.ENSRNOP00000022179	10116.ENSRNOP00000014167	0	0	0	0.542	0.06	0.383	0.889	0.658	0.95
Pik3cb	Foxo1	10116.ENSRNOP00000022179	10116.ENSRNOP00000018244	0	0	0	0	0.05	0.158	0	0.407	0.484
Pik3cb	Rictor	10116.ENSRNOP00000022179	10116.ENSRNOP00000030782	0	0	0	0	0.085	0.42	0.206	0.412	0.719
Pik3cb	Akt1	10116.ENSRNOP00000022179	10116.ENSRNOP00000038369	0	0	0	0	0.064	0.402	0.839	0.807	0.98
Pik3cb	Pik3r1	10116.ENSRNOP00000022179	10116.ENSRNOP00000025687	0	0	0	0	0.064	0.808	0.959	0.816	0.998
Pik3r1	Foxo3	10116.ENSRNOP00000025687	10116.ENSRNOP00000000327	0	0	0	0	0.064	0	0	0.458	0.471
Pik3r1	Gsk3b	10116.ENSRNOP00000025687	10116.ENSRNOP00000003867	0	0	0	0	0.063	0.125	0.14	0.35	0.48
Pik3r1	Il1b	10116.ENSRNOP00000025687	10116.ENSRNOP00000006308	0	0	0	0	0	0	0.629	0.145	0.669
Pik3r1	Mtor	10116.ENSRNOP00000025687	10116.ENSRNOP00000014167	0	0	0	0	0.057	0.312	0.922	0.417	0.966
Pik3r1	Foxo1	10116.ENSRNOP00000025687	10116.ENSRNOP00000018244	0	0	0	0	0.061	0.054	0	0.407	0.427
Pik3r1	Il1r1	10116.ENSRNOP00000025687	10116.ENSRNOP00000019673	0	0	0	0	0	0.483	0.629	0.354	0.865
Pik3r1	Pik3cb	10116.ENSRNOP00000025687	10116.ENSRNOP00000022179	0	0	0	0	0.064	0.808	0.959	0.816	0.998
Pik3r1	Akt1	10116.ENSRNOP00000025687	10116.ENSRNOP00000038369	0	0	0	0	0.063	0.526	0.867	0.738	0.982
Rictor	Foxo3	10116.ENSRNOP00000030782	10116.ENSRNOP00000000327	0	0	0	0	0.07	0.355	0	0.768	0.849
Rictor	Gsk3b	10116.ENSRNOP00000030782	10116.ENSRNOP00000003867	0	0	0	0	0	0.349	0.146	0.596	0.756
Rictor	Mtor	10116.ENSRNOP00000030782	10116.ENSRNOP00000014167	0	0	0	0	0.121	0.992	0.922	0.994	0.999
Rictor	Foxo1	10116.ENSRNOP00000030782	10116.ENSRNOP00000018244	0	0	0	0	0	0.13	0	0.629	0.663
Rictor	Pik3cb	10116.ENSRNOP00000030782	10116.ENSRNOP00000022179	0	0	0	0	0.085	0.42	0.206	0.412	0.719
Rictor	Akt1	10116.ENSRNOP00000030782	10116.ENSRNOP00000038369	0	0	0	0	0.061	0.822	0.961	0.871	0.999
